# Supplementary material for: Fast-Dissolving Nifedipine and Atorvastatin Calcium Electrospun Nanofibers as a Potential Buccal Delivery System
Source: Pharmaceutics. 2022 Feb 4;14(2):358. doi: 10.3390/pharmaceutics14020358 (PMC8874982; doi:10.3390/pharmaceutics14020358)
Supplement: Supplementary file 1 [file pharmaceutics-14-00358-s001.zip]

Archive with 1 entries (1 files):
- pharmaceutics-1562712-supplementary.pdf
